# Supplementary material for: The relationship between duration and quality of sleep and upper respiratory tract infections: a systematic review
Source: Fam Pract. 2021 May 17;38(6):802–10. doi: 10.1093/fampra/cmab033 (PMC8656143; doi:10.1093/fampra/cmab033)
Supplement: cmab033_suppl_Supplementary_Figures [file cmab033_suppl_supplementary_figures.zip]

Archive with 4 entries (4 files):
- S4.eps
- S1.eps
- S2.eps
- S3.eps
